# Supplementary material for: How do young children respond to the distress of others? Applying infrared thermography and behavioural analyses to examine the development of emotion contagion and empathy
Source: PLoS One. 2026 Mar 4;21(3):e0335537. doi: 10.1371/journal.pone.0335537 (PMC12959689; doi:10.1371/journal.pone.0335537)
Supplement: S2 File — This file contains anonymised data for all participants. (XLSX) [file pone.0335537.s002.xlsx]

## Sheet: Data
Nursery	Sex	Ageclass	StimuliVideo	Order	ID	Valence	Familiarity	PO_80sec_Diff temp	NB_80sec_Diff temp	NT_80sec_Diff temp	UL_80sec_Diff temp	PO_200sec_Diff temp	NB_200sec_Diff temp	NT_200sec_Diff temp	UL_200sec_Diff temp	CaregiverDur	DownDur	ExperimenterDur	ScreenDur	AwayDur	NegativeDur	NeutralDur	PositiveDur	SelfDCount	PointingCount	ConcernDur	OtherNegFacialDur	HumidityRange	TempRange
A	F	1<x=<2	S02	1	A04	Distress	Familiar	0.4	0.5	1	-0.2	0.4	0.8	1.2	-0.7	-1.581	-4.581	-0.861	7.116	-4.581	4.159	0	-0.039	-8	-1	0	0	0.593507	0.197132
A	F	1<x=<2	S02	2	A04	Neutral	Familiar	0	0	0.1	0.3	0.7	0	-0.2	1	0	-4.68	-9.88	17.511	-7.24	-0.071	0	0.071	0	0	0	0	0.593507	0.197132
A	F	1<x=<2	S02	3	A04	Distress	Unfamiliar	-0.3	0.1	0.5	0.3	0	0	0	0.5	0	0	0	-0.074	0	0.111	0	-0.135	-1	0	0	0	0.593507	0.197132
A	F	1<x=<2	S02	4	A04	Neutral	Unfamiliar	-0.4	0.4	0.9	-0.3	-0.6	-0.1	0.3	-0.3	0	0	-5.76	18.66	-12.54	0.069	0	-0.069	0	0	0	0	0.593507	0.197132
A	M	1<x=<2	S02	1	A05	Distress	Familiar	0.1	-0.5	1.3	0.6	0.5	0.2	2.1	-0.2	0	0	-0.5	0.34	0	0	0	8.44	1	0	0	0	0.954724	0.251916
A	M	1<x=<2	S02	2	A05	Neutral	Familiar	-0.9	0.4	0.8	-0.6	NA	-0.2	0	NA	0	9.3	-6.6	-2.69	9.3	0	0	12.5	-8	0	0	0	0.954724	0.251916
A	M	1<x=<2	S02	3	A05	Distress	Unfamiliar	-0.3	0.3	0.2	-0.4	0.4	0.9	0.8	-0.4	0	0	-0.5	7.2	0	0	1.3	1.12	-3	0	0	0	0.954724	0.251916
A	M	1<x=<2	S02	4	A05	Neutral	Unfamiliar	-0.8	-0.4	-0.1	-1.8	-0.7	NA	NA	NA	-1.3	0.7	-3.85	-4.1	1.3	0	1.6	-2.7	-2	0	0	0	0.954724	0.251916
A	F	1<x=<2	S02	1	A06	Distress	Familiar	-1	NA	NA	NA	-0.4	NA	NA	NA	0	0	0	6.2	0	0	0	0	1	0	0	0	0.818464	0.187658
A	F	1<x=<2	S02	2	A06	Neutral	Familiar	0.2	-0.1	0.6	0.9	-0.4	-0.7	-0.5	-0.8	1.1	0	-1.6	-1.9	0	0	0	0	3	0	0	0	0.818464	0.187658
A	F	1<x=<2	S02	3	A06	Distress	Unfamiliar	0.2	NA	NA	NA	0.1	1.4	1.3	0.9	0	0	0	13.6	0	0	-0.9	-4.95	2	0	0	0	0.818464	0.187658
A	F	1<x=<2	S02	4	A06	Neutral	Unfamiliar	-0.1	0.4	0.1	-0.5	0.2	NA	NA	NA	0	0	0	-0.1	0	0	0	0	2	0	0	0	0.818464	0.187658
A	M	1<x=<2	S01	3	A10	Distress	Familiar	0.2	0.1	0.4	-1.3	0.4	0.9	0.9	-0.4	0	0	-2.556	11	0	0	0	0	0	0	0	0	0.462047	0.284471
A	M	1<x=<2	S01	4	A10	Neutral	Familiar	-0.1	0.2	0.5	-0.3	-0.1	0.1	0.1	0.7	-2.943	0	3	6.649	0	0	0	0	0	0	0	0	0.462047	0.284471
A	M	1<x=<2	S01	1	A10	Distress	Unfamiliar	-0.5	-0.9	-0.9	-1.4	0	-0.9	-0.5	0.3	0	0	0	-0.1	0	0	0	0	0	0	0	0	0.462047	0.284471
A	M	1<x=<2	S01	2	A10	Neutral	Unfamiliar	0	1.8	2.2	1.1	-0.6	2.6	2.4	0.3	0	0	-0.679	4.293	0	0	0	0	0	0	0	0	0.462047	0.284471
A	F	1<x=<2	S02	1	A11	Distress	Familiar	-0.3	1.9	1.8	-1.5	-0.6	1.5	2.1	-2.1	-2.2	0	0	18.6	0	0	0	-25.3	0	-1	0	0	0.473368	0.222363
A	F	1<x=<2	S02	2	A11	Neutral	Familiar	-0.3	0.3	0.7	-2.5	1.3	0.2	-0.2	-2	-4.75	0	-7.15	16.35	0	0	-3.7	4.3	0	-2	0	0	0.473368	0.222363
A	F	1<x=<2	S02	3	A11	Distress	Unfamiliar	0.6	0.7	2.4	0.7	0	0	0.3	1	0	-2.3	-2.3	14.3	-2.3	0	0	-20.2	-1	-1	0	0	0.473368	0.222363
A	F	1<x=<2	S02	4	A11	Neutral	Unfamiliar	0.7	0.3	0.1	1.1	0.4	0.4	0	0.1	0	0	-3.45	7.25	0	0	-4	-4.7	-9	0	0	0	0.473368	0.222363
A	M	1<x=<2	S02	1	A13	Distress	Familiar	1	1.6	1.6	-1.2	1.7	2.3	1.4	0.8	-4.221	-5.466	-1.232	10.686	-5.141	9.35	0	-0.327	-27	-3	0	0	0.538502	0.0594643
A	M	1<x=<2	S02	2	A13	Neutral	Familiar	-0.7	-0.5	-0.4	-1.6	-0.6	-0.2	0	-0.6	-3.686	3.023	2.114	-1.362	3.023	19.069	0	-0.046	-4	-3	0	0	0.538502	0.0594643
A	M	1<x=<2	S02	3	A13	Distress	Unfamiliar	0.7	0.8	-0.9	0.1	0.5	1.1	1.8	0.5	-2.247	-7.795	-0.932	13.409	-9.954	7.304	1.568	-0.068	-25	-1	0	0	0.538502	0.0594643
A	M	1<x=<2	S02	4	A13	Neutral	Unfamiliar	-0.5	-0.5	-0.3	0	NA	NA	NA	NA	-1.318	5.489	7.297	-2.315	-6.702	-0.785	-1.127	2.717	21	0	0	0	0.538502	0.0594643
A	F	1<x=<2	S01	3	A14	Distress	Familiar	-0.1	0	0.2	0.1	0.3	0.3	0.4	0	-0.55	0	0	0.842	0	0	0	2.504	0	0	0	0	0.325042	0.14613
A	F	1<x=<2	S01	4	A14	Neutral	Familiar	0.1	-0.1	0	-0.4	0	-0.1	-0.1	0.1	19.2	0	-14.392	-5	0	0	0	0	0	0	0	0	0.325042	0.14613
A	F	1<x=<2	S01	1	A14	Distress	Unfamiliar	-0.3	-0.4	-0.6	-0.7	0.2	-0.1	0.1	0.3	0	0	-0.966	2.972	0	0	0	0	0	0	0	0	0.325042	0.14613
A	F	1<x=<2	S01	2	A14	Neutral	Unfamiliar	0	0	0.1	0.2	-0.1	-0.1	0	0.5	0	-1.704	-0.6	2.408	-1.704	0	0	0	0	0	0	0	0.325042	0.14613
A	M	2<x=<3	S04	1	A01	Distress	Familiar	-0.4	0.2	-0.2	NA	0.3	1.7	1.5	-1.1	5	0	-1.8	-1.75	0	0	8.7	-5	2	0	0.282	0	0.346073	0.058784
A	M	2<x=<3	S04	2	A01	Neutral	Familiar	0.3	0	-0.4	0.9	-0.1	-0.8	-1.2	1.4	3	-8.25	-3.6	7.4	-8.25	0	5.725	-11.62	-9	1	0	0	0.346073	0.058784
A	M	2<x=<3	S04	3	A01	Distress	Unfamiliar	-0.1	-0.3	-0.3	-0.1	-0.7	-0.9	-0.8	0.5	-1.4	-5.2	-0.8	7.3	-5.2	0	-1.138	-11.022	-18	0	18.615	0	0.346073	0.058784
A	M	2<x=<3	S04	4	A01	Neutral	Unfamiliar	-0.3	0.3	0.1	0	-0.1	0.5	-0.1	1	7.6	0.8	0	-8.6	0.8	0	-3.139	3.622	6	-1	0	0	0.346073	0.058784
A	M	2<x=<3	S03	3	A02	Distress	Familiar	-0.3	0	-0.2	NA	-0.5	0.1	-0.1	1	3.2	0	0	0.19	0	0	0	-4.077	15	2	0	0	0.493634	0.225282
A	M	2<x=<3	S03	4	A02	Neutral	Familiar	NA	0.1	0.4	0.4	0	NA	NA	NA	8.077	-0.9	0	-21.432	-0.9	0	0.773	-5.195	3	0	0	0	0.493634	0.225282
A	M	2<x=<3	S03	1	A02	Distress	Unfamiliar	0	0.6	1	-1	0.1	0.4	0.3	-0.4	-0.4	0	0.45	0.2	0	0	0	-0.155	-2	1	0	0	0.493634	0.225282
A	M	2<x=<3	S03	2	A02	Neutral	Unfamiliar	NA	NA	NA	NA	-0.3	-0.5	-0.8	NA	5.09	0	0	-5.1	0	0	5.235	-0.543	3	0	0	0	0.493634	0.225282
A	M	2<x=<3	S04	1	A03	Distress	Familiar	0.7	-0.1	0.5	-0.3	-0.2	0.9	1	0.1	-0.676	0	0	0.702	0	10.535	2.054	0.263	2	-2	0	0	0.275752	0.065615
A	M	2<x=<3	S04	2	A03	Neutral	Familiar	-0.3	-0.1	-0.2	-0.5	-0.1	0.6	0.8	0.2	0	1.126	1.323	27.382	-28.791	7.201	1.082	-0.015	5	0	0	0	0.275752	0.065615
A	M	2<x=<3	S04	3	A03	Distress	Unfamiliar	-0.1	0.5	1	-0.2	0.2	1	1.1	0	1.853	-3.882	0	3.949	-5.705	-1.522	0	0.005	4	-1	0	0	0.275752	0.065615
A	M	2<x=<3	S04	4	A03	Neutral	Unfamiliar	0.3	0.5	0.9	0.1	0.7	1	1.3	0.7	4.441	-2.117	0	-2.325	-2.117	15.179	0	0.115	0	0	0	0	0.275752	0.065615
A	M	2<x=<3	S04	1	A07	Distress	Familiar	-0.6	NA	NA	NA	-0.3	NA	NA	NA	-0.2	-1.3	0	9.19	-1.3	0	0.28	-0.88	-8	0	0	0	2.48574	0.138043
A	M	2<x=<3	S04	2	A07	Neutral	Familiar	0.1	-0.2	-1.2	-1.2	-0.1	-0.5	-0.5	-1.2	1.9	-1.6	0	13.4	-1.6	0	0	-3.2	0	0	0	0	2.48574	0.138043
A	M	2<x=<3	S04	3	A07	Distress	Unfamiliar	0.3	0.1	0.4	-0.3	0.2	0	0.1	0.7	0	-2.79	-7	10.23	-2.79	0	-3.8	3.8	-4	0	0	0	2.48574	0.138043
A	M	2<x=<3	S04	4	A07	Neutral	Unfamiliar	-0.2	0	0.2	0	-0.2	-1	-1.5	0.4	-7.1	0	-0.6	21.41	0	0	0	-0.5	-1	0	0	0	2.48574	0.138043
A	F	2<x=<3	S03	3	A08	Distress	Familiar	0.3	0.4	1.1	0	0.4	0.3	0.8	0.3	0	-9.5	-0.636	18.162	-17.361	0	-3.023	2.817	-19	0	0	0	0.995994	0.123837
A	F	2<x=<3	S03	4	A08	Neutral	Familiar	0.2	0.3	0.4	-0.2	0.2	0	0.5	0	0	-7.362	-1.75	10.914	-9.112	0	0.165	2.29	-6	0	0	0	0.995994	0.123837
A	F	2<x=<3	S03	1	A08	Distress	Unfamiliar	-0.8	-0.5	-0.5	-1.6	0.1	-0.3	-0.1	0.4	0	-1.75	0	9.361	-9.332	0	0	-21.976	2	0	0	0	0.995994	0.123837
A	F	2<x=<3	S03	2	A08	Neutral	Unfamiliar	0.5	0.5	0.3	NA	-0.2	0.2	0.9	0	0.545	-10.895	0	10.726	-11.367	0	1	-2.159	-3	0	0	0	0.995994	0.123837
A	M	2<x=<3	S03	3	A09	Distress	Familiar	0.4	2.1	2.7	0	0	2.2	2.2	NA	0	-0.625	-1.806	2.415	-0.625	0	-4.864	4.864	0	0	0	0	0.138513	0.0690901
A	M	2<x=<3	S03	4	A09	Neutral	Familiar	0.1	0	0.5	0	-0.2	0	-2.3	-0.2	3.021	5.47	-4.409	-6.832	5.47	0	0	0	-1	0	0	0	0.138513	0.0690901
A	M	2<x=<3	S03	1	A09	Distress	Unfamiliar	0.1	0.3	0.3	-0.4	NA	0.3	0.3	NA	0.591	0	-1.318	5.786	0	0	1.319	1.498	5	0	0	0	0.138513	0.0690901
A	M	2<x=<3	S03	2	A09	Neutral	Unfamiliar	-0.1	0.4	-0.4	0	0.2	-1.3	NA	0	-0.566	-0.34	-5.18	14.825	-0.34	0	0	1.686	1	-1	0	0	0.138513	0.0690901
A	F	2<x=<3	S04	1	A12	Distress	Familiar	0.2	-0.9	-1.1	0.7	0.2	-2.4	-2.5	-0.1	-2.95	-3.65	-4.7	17.4	-3.65	0	-0.993	-7.139	3	0	0	0	0.535116	0.140051
A	F	2<x=<3	S04	2	A12	Neutral	Familiar	0.1	-0.6	0.1	0.5	-0.4	0	0.2	0.9	0	0	0	0	0	0	-2.817	-6.183	4	0	0	0	0.535116	0.140051
A	F	2<x=<3	S04	3	A12	Distress	Unfamiliar	-0.4	1.1	1.1	0.3	0.3	0.5	0.9	-0.4	0	-0.6	0	2.55	-0.6	0	0	-21.951	2	0	0	0	0.535116	0.140051
A	F	2<x=<3	S04	4	A12	Neutral	Unfamiliar	-0.3	-0.1	0.1	0.1	-0.3	-0.9	-1	NA	-1.7	0	0	2.8	0	0	-1.363	0.908	3	0	0	0	0.535116	0.140051
A	F	2<x=<3	S04	1	A15	Distress	Familiar	-0.3	0.3	0.8	-1.6	-0.1	0.4	0.8	-0.6	0	0	-6.575	7.619	0	0	0	-7.306	-4	0	9.306	0	0.209758	0.0733037
A	F	2<x=<3	S04	2	A15	Neutral	Familiar	0.4	0.5	0.2	0.2	0.1	0	-0.4	0.3	0	-1.494	-3.75	13.175	-1.494	0	-3.75	5	-5	0	0	0	0.209758	0.0733037
A	F	2<x=<3	S04	3	A15	Distress	Unfamiliar	-0.6	0	0.3	-0.3	-0.5	0.2	0.6	-0.7	0	0.706	0	12.738	0.706	0	0	-14.3	0	0	21.583	0	0.209758	0.0733037
A	F	2<x=<3	S04	4	A15	Neutral	Unfamiliar	-0.3	0.2	0.4	0.3	-1	-0.4	-0.3	0.2	-1.75	1.2	0	12.006	1.2	0	-2.4	4.1	-2	0	0	0	0.209758	0.0733037
A	M	2<x=<3	S03	3	A16	Distress	Familiar	-0.3	0	-0.1	-0.5	-1.4	0	-1	NA	0	0	-1.8	2.3	0	0	-5.9	6.6	-8	0	0.945	0	0.452134	0.124474
A	M	2<x=<3	S03	4	A16	Neutral	Familiar	-0.1	0	-0.8	0	NA	NA	NA	0	0	0	1.2	-3.1	0	0	3.4	-3.4	0	0	0	0	0.452134	0.124474
A	M	2<x=<3	S03	1	A16	Distress	Unfamiliar	0.4	0.4	0.3	-0.1	0.6	0.3	0.4	0.3	0	0	-0.9	1.4	0	0	0	0	0	0	0	0	0.452134	0.124474
A	M	2<x=<3	S03	2	A16	Neutral	Unfamiliar	-0.2	-0.1	0.4	-0.2	-0.2	0.1	0.6	-0.4	-0.9	-1.1	0.1	2	-1.1	0	-0.2	0.5	-3	0	0	0	0.452134	0.124474
A	M	1<x=<2	S05	1	A17	Distress	Familiar	-0.3	0.8	0.6	-0.1	-0.3	0.9	-0.4	-0.7	0	0	-2.149	7.494	-5.205	0	0	0.05	-10	0	0	0	0.464459	0.180131
A	M	1<x=<2	S05	2	A17	Neutral	Familiar	0.5	0.4	2.6	0.2	NA	0.3	1.5	0.2	0	0	0	0.298	-0.279	0	0	4.532	3	0	0	0	0.464459	0.180131
A	M	1<x=<2	S05	3	A17	Distress	Unfamiliar	-0.4	0	0.3	0	-0.6	0.1	1	0.3	0	0	-0.957	2.14	-1.064	0	0	0	-13	0	0	0	0.464459	0.180131
A	M	1<x=<2	S05	4	A17	Neutral	Unfamiliar	0.3	-0.3	-0.8	-0.3	0.5	0.1	-0.1	-0.8	0	2.447	1.127	-0.957	-0.254	0	5.618	-2.433	9	0	0	0	0.464459	0.180131
A	F	1<x=<2	S02	1	A18	Distress	Familiar	-0.5	-0.5	0	1.5	-0.3	-0.9	-1.6	0.7	0	0	-1.944	3.245	-1.139	0	0	1.444	-8	-2	0	0	0.358284	0.0502646
A	F	1<x=<2	S02	2	A18	Neutral	Familiar	0.8	-0.1	-0.1	0	-0.7	-0.9	-0.6	-0.1	-3.695	0	0	6.679	-2.528	0	2.083	7.883	2	-1	0	0	0.358284	0.0502646
A	F	1<x=<2	S02	3	A18	Distress	Unfamiliar	0.9	-0.4	-0.7	-0.2	0.6	1	-0.2	-1.1	0	0	-2.5	2.67	0	0	0	8.611	-8	-2	0	0	0.358284	0.0502646
A	F	1<x=<2	S02	4	A18	Neutral	Unfamiliar	NA	NA	NA	NA	0	0.1	-0.3	0.7	0	0.917	0	-6.402	6.25	0	0	9.639	10	0	0	0	0.358284	0.0502646
A	F	1<x=<2	S06	3	A19	Distress	Familiar	0.1	0	0.8	0.6	-0.8	0.2	-0.8	0.5	0	-3.603	0	9.049	-9.196	0	0	-7.349	0	0	0	0	0.427434	0.0141421
A	F	1<x=<2	S06	4	A19	Neutral	Familiar	-0.1	0.2	-0.5	-0.7	-0.1	0	0	-0.3	0	0.41	-7.023	20.372	-13.317	0	0	-0.007	14	0	0	0	0.427434	0.0141421
A	F	1<x=<2	S06	1	A19	Distress	Unfamiliar	-0.2	-0.2	0.2	-0.1	-0.6	-0.1	-1.2	0	0	0	-0.79	3.801	-2.746	0	0	-4.734	6	0	5.111	0	0.427434	0.0141421
A	F	1<x=<2	S06	2	A19	Neutral	Unfamiliar	0.1	0.1	0	-0.1	1.1	-0.1	2	-0.2	0	7.512	0	2.86	-2.836	0	0	0	5	0	0	0	0.427434	0.0141421
A	M	1<x=<2	S05	1	A20	Distress	Familiar	-0.1	-0.3	-0.3	-0.3	0.1	0.1	0.4	-0.3	0.979	0	0	2.501	-3.434	0	-3.152	3.083	-2	-7	3.999	-1.909	0.142673	0.0849837
A	M	1<x=<2	S05	2	A20	Neutral	Familiar	0.8	-0.3	0.3	1.3	0.6	0.2	0.2	0.1	0	1.391	0	7.259	-7.166	0	-0.761	1.979	-3	1	0	-1.363	0.142673	0.0849837
A	M	1<x=<2	S05	3	A20	Distress	Unfamiliar	1.1	-0.2	0.2	0.2	0.7	-0.1	0.6	-3.1	0	0	0	15.712	-15.562	0	0	5.536	6	-3	0	-2.909	0.142673	0.0849837
A	M	1<x=<2	S05	4	A20	Neutral	Unfamiliar	-1.6	0	0.4	-0.1	-1.2	-0.3	0	-0.1	0	-1.695	0	0.465	-0.564	0	2.435	-1.805	-4	-1	-0.182	-0.681	0.142673	0.0849837
A	M	1<x=<2	S05	1	A21	Distress	Familiar	-0.1	0.2	1	-0.1	-1.6	-0.3	0.5	-0.1	0	0	0	-1.737	1.625	0	0	0.012	0	0	0	0	0.915718	0.263857
A	M	1<x=<2	S05	2	A21	Neutral	Familiar	0.4	-0.3	-0.3	0.2	0.2	-0.4	0.1	0.2	0	2.3	-1.897	-0.875	3.06	0	0	6.5	-4	-2	0	0	0.915718	0.263857
A	M	1<x=<2	S05	3	A21	Distress	Unfamiliar	0.2	0	-0.3	0.2	0.1	1.9	2.1	1	0	1.25	-2.725	12.934	-9.84	0	0	-0.1	6	1	0	0	0.915718	0.263857
A	M	1<x=<2	S05	4	A21	Neutral	Unfamiliar	0.4	0.1	-0.1	0.1	-0.1	-0.3	0.2	-0.6	0	0	2.163	-4.898	2.775	0	0	0	4	0	0	2.067	0.915718	0.263857
B	F	1<x=<2	S01	1	B22	Distress	Familiar	-0.2	0	0	-0.9	0.3	0.3	0.2	-0.2	-0.397	0	2.37	-2.032	0	0	0	0.16	0	0	0	-0.325	0.411747	0.0950999
B	F	1<x=<2	S01	2	B22	Neutral	Familiar	0.4	0.2	0.2	0.2	0.2	0	0.4	0.1	0	0	-0.222	0.24	0	0	0	0	0	0	0	0	0.411747	0.0950999
B	F	1<x=<2	S01	3	B22	Distress	Unfamiliar	0	-0.2	0.2	0.8	0.9	0	0.2	1.4	0	0	0	0.02	0	0	0	0	0	0	0	0	0.411747	0.0950999
B	F	1<x=<2	S01	4	B22	Neutral	Unfamiliar	-0.2	0.1	-0.4	1	-0.3	-0.7	-0.5	0.8	0	-3	-3.74	6.86	-3	0	0	0.1	0	0	0	0	0.411747	0.0950999
B	F	1<x=<2	S01	1	B23	Distress	Familiar	0.9	0.4	-0.1	0.6	NA	NA	0.6	NA	0	0	-2.238	5.05	-2.718	0	0	4.93	-10	0	0	0	0.143024	0.119537
B	F	1<x=<2	S01	2	B23	Neutral	Familiar	-0.4	-0.5	-0.4	1	0.4	-1	-0.3	0.7	1.582	0	-2.836	1.322	0	0	0	1.507	-1	-1	0	0	0.143024	0.119537
B	F	1<x=<2	S01	3	B23	Distress	Unfamiliar	-0.2	0	-0.3	0.9	0.5	0	-0.1	0.7	-5.913	0.554	4.327	1.078	0.554	0	0	2.349	-5	-2	0	0	0.143024	0.119537
B	F	1<x=<2	S01	4	B23	Neutral	Unfamiliar	1	-0.1	0.1	0.3	0.6	0.1	0.3	0.9	0	0	-0.064	1.571	-1.446	0	0	4.31	-1	-2	0	0	0.143024	0.119537
B	F	1<x=<2	S02	3	B24	Distress	Familiar	0.4	0	-1.1	-1.2	0.4	-0.4	-0.2	-1.3	1.566	0	1.4	13.543	-16.485	0	0	-10.412	19	2	7.72	1.5	0.719461	0.266963
B	F	1<x=<2	S02	4	B24	Neutral	Familiar	-0.1	0.1	-0.1	-0.3	-0.8	0.3	0.2	0.6	16.949	0	-4.615	-3.31	-9.055	0	0	3.406	-20	0	0	0	0.719461	0.266963
B	F	1<x=<2	S02	1	B24	Distress	Unfamiliar	-0.5	-0.3	-0.7	-0.9	-0.1	-0.9	-1.1	-1.1	-2.108	0	2.459	-0.982	1.08	0	0	-5.537	6	-1	6.26	-0.9	0.719461	0.266963
B	F	1<x=<2	S02	2	B24	Neutral	Unfamiliar	-0.2	0.5	0.5	0.4	0	1.5	1.4	0.6	1.649	-1.229	7.946	-16.484	6.799	0	-0.973	0.973	7	0	0	0	0.719461	0.266963
B	F	1<x=<2	S02	3	B25	Distress	Familiar	0.3	0.4	0.7	-0.8	-0.4	-0.3	-0.7	-0.4	-3.611	0	-2.111	6.297	0	0	-1.037	5.037	-10	-1	0	0	0.389872	0.0357211
B	F	1<x=<2	S02	4	B25	Neutral	Familiar	-0.6	-0.5	-0.7	0.1	-0.4	-1	-1.5	-0.9	-1	-3.852	4.629	0.206	-3.852	0	0	9.593	6	0	0	0	0.389872	0.0357211
B	F	1<x=<2	S02	1	B25	Distress	Unfamiliar	0.2	-0.3	-0.7	-1.1	0.8	-0.2	-0.3	-0.9	-1.26	0	-1.186	2.686	0	0	0	7.039	-10	-1	0	0	0.389872	0.0357211
B	F	1<x=<2	S02	2	B25	Neutral	Unfamiliar	-0.2	0.3	0.4	-0.1	-0.6	-0.2	-0.4	-0.7	-6.296	0	0	6.832	0	0	-1.074	4.113	-10	0	0	0	0.389872	0.0357211
B	M	1<x=<2	S01	1	B26	Distress	Familiar	0.7	1.4	2.1	-0.1	0	1.1	1.4	0	-2.581	0	0.698	1.907	0	9.035	0	-0.07	-6	-2	0	0	0.174499	0.0425551
B	M	1<x=<2	S01	2	B26	Neutral	Familiar	-0.6	-0.7	-0.1	-1.6	0.2	-0.6	-1.1	-0.7	-3.431	0	0	6.114	-2.542	-0.454	2.805	-0.142	-10	0	0	0	0.174499	0.0425551
B	M	1<x=<2	S01	3	B26	Distress	Unfamiliar	-0.1	0.4	1.2	-1.1	0.2	0.3	0.6	-0.4	-5.511	-3.721	4.162	5.156	-3.721	0.846	0	0.023	0	0	0	0	0.174499	0.0425551
B	M	1<x=<2	S01	4	B26	Neutral	Unfamiliar	-0.4	0.6	1	-0.7	-0.5	0.4	0.1	0.3	-6.718	-2.024	0.884	14.203	-8.292	0.087	-0.151	0.017	-13	0	0	0	0.174499	0.0425551
B	F	2<x=<3	S03	1	B27	Distress	Familiar	0.3	0.1	0.9	-0.5	0.7	0.2	1	-0.7	0	0	-5.52	8.42	-2.72	0	0	0	-15	0	0	0	0.238734	0.0600911
B	F	2<x=<3	S03	2	B27	Neutral	Familiar	0	0.1	-0.3	0.9	0.1	0.3	0.5	0.7	0	-2.54	-2.395	5.281	-2.54	0	0	0.059	-6	0	0	0	0.238734	0.0600911
B	F	2<x=<3	S03	3	B27	Distress	Unfamiliar	-0.2	-0.1	1.2	0.8	0.2	0.1	0.7	0.5	0	-0.628	-10.651	11.488	-0.628	0	0	0	-5	0	0	0	0.238734	0.0600911
B	F	2<x=<3	S03	4	B27	Neutral	Unfamiliar	NA	0	0.5	-0.6	NA	-0.4	0	-0.2	0	-9.652	-2.256	18.033	-15.466	0	-1.907	2.025	-4	0	0	0	0.238734	0.0600911
B	F	2<x=<3	S04	3	B28	Distress	Familiar	-0.1	1.1	1.7	0.5	0.3	1.4	2.4	0.4	0	-7.68	-1.9	16.1	-7.68	0	-6.944	2.774	-7	0	0	-10.59	0.361222	0.0388613
B	F	2<x=<3	S04	4	B28	Neutral	Familiar	0.1	0.2	-2.6	0.6	NA	NA	NA	NA	4.16	4.2	0	-6.86	4.2	0	-6.38	6.445	8	0	0	0	0.361222	0.0388613
B	F	2<x=<3	S04	1	B28	Distress	Unfamiliar	0.4	0.8	2.4	0.4	0.3	0.8	1.8	1.3	-0.6	0	-5.34	10.36	0	0	0	-0.279	-13	0	NA	NA	0.361222	0.0388613
B	F	2<x=<3	S04	2	B28	Neutral	Unfamiliar	NA	0.4	0.3	-0.9	0.5	-0.6	-2	0.5	0	-1	-5.44	7.24	-1	0	0	1.722	-9	0	NA	NA	0.361222	0.0388613
B	F	2<x=<3	S03	1	B29	Distress	Familiar	0.2	0.5	0.4	-0.7	1	0.7	0.6	-0.6	0	2.75	-2.74	-0.021	2.75	0	0	0	0	0	0	0	0.586888	0.177666
B	F	2<x=<3	S03	2	B29	Neutral	Familiar	0	-0.4	-0.8	-0.3	0.4	-1	-1.3	-0.1	0	4.363	0	-4.391	4.363	0	0	-0.01	0	0	0	0	0.586888	0.177666
B	F	2<x=<3	S03	3	B29	Distress	Unfamiliar	0.1	-0.4	-0.2	-0.1	-0.3	-0.4	-0.5	1.2	0	-1.407	0	1.495	-1.407	0	0	-0.01	1	0	0	0	0.586888	0.177666
B	F	2<x=<3	S03	4	B29	Neutral	Unfamiliar	0.8	-0.5	-0.4	0.1	0.7	-0.5	-0.3	-0.5	0	5.897	13.386	-24.121	10.579	0	2.318	-1.851	6	0	0	0	0.586888	0.177666
B	F	2<x=<3	S04	3	B30	Distress	Familiar	0.4	-0.3	-0.5	0.3	0.5	-1.6	-1.9	0.7	0	3	0	9.44	-9.53	0	3.06	-3.28	1	0	0	-0.44	0.788871	0.130452
B	F	2<x=<3	S04	4	B30	Neutral	Familiar	0.7	1.3	1.5	0.5	NA	2.1	1.8	NA	2.04	4.88	1.76	-13.54	9.76	0	-4.44	3.2	9	0	0	0	0.788871	0.130452
B	F	2<x=<3	S04	1	B30	Distress	Unfamiliar	-0.4	-0.2	-0.4	-1.9	0.2	0.5	0.5	-0.6	0	-0.19	-14.69	15.11	-0.19	0	-1.7	1.13	2	-1	0	2.32	0.788871	0.130452
B	F	2<x=<3	S04	2	B30	Neutral	Unfamiliar	0	0	0.5	-0.1	NA	-0.4	-0.4	NA	0	-2.24	0	-10.6	10.54	0	0	-2.96	0	0	0	3	0.788871	0.130452

## Sheet: key
Column name	Variable details
Nursery	Nursery at which research took place (A, Nursery A; B, Nursery B)
Sex	Child sex (F, female; M, male)
Ageclass	Child age class, either 1-2 (1<x=<2) or 2-3 (2<x=<3)
StimuliVideo	Set of stimulus videos used (total of 6, S01-S06)
Order	Trial number (1, 2, 3, or 4)
ID	Participant ID number
Valence	Stimulus video valence (Distress; Neutral)
Familiarity	Stimulus actor familiarity (Familiar; Unfamiliar)
PO_80sec_Diff temp	Difference in temperature at 80 seconds compared to baseline of periorbital ROI
NB_80sec_Diff temp	Difference in temperature at 80 seconds compared to baseline of nose bridge ROI
NT_80sec_Diff temp	Difference in temperature at 80 seconds compared to baseline of nose tip ROI
UL_80sec_Diff temp	Difference in temperature at 80 seconds compared to baseline of upper lip ROI
PO_200sec_Diff temp	Difference in temperature at 200 seconds compared to baseline of periorbital ROI
NB_200sec_Diff temp	Difference in temperature at 200 seconds compared to baseline of nose bridge ROI
NT_200sec_Diff temp	Difference in temperature at 200 seconds compared to baseline of nose tip ROI
UL_200sec_Diff temp	Difference in temperature at 200 seconds compared to baseline of upper lip ROI
CaregiverDur	Duration (in seconds) that child gaze was toward the caregiver during the first 30s of stimulus minus the duration their gaze was toward the caregiver during baseline
DownDur	Duration (in seconds) that child gaze was down during the first 30s of stimulus minus the duration their gaze was down during baseline
ExperimenterDur	Duration (in seconds) that child gaze was toward the experimenter during the first 30s of stimulus minus the duration their gaze was toward the experimenter during baseline
ScreenDur	Duration (in seconds) that child gaze was toward the screen during the first 30s of stimulus minus the duration their gaze was toward the screen during baseline
AwayDur	Duration (in seconds) that child gaze was not toward the screen, the caregiver, or the experimenter during the first 30s of stimulus minus the duration their gaze was not towards these things during baseline
NegativeDur	Duration (in seconds) of negative facial expressions during the first 30s of stimulus minus the duration of negative facial expressions during baseline
NeutralDur	Duration (in seconds) of neutral facial expressions during the first 30s of stimulus minus the duration of neutral facial expressions during baseline
PositiveDur	Duration (in seconds) of positive facial expressions during the first 30s of stimulus minus the duration of positive facial expressions during baseline
SelfDCount	Count of self-directed behaviours during the first 30s of stimulus minus the count of self-directed behaviours during baseline
PointingCount	Count of pointing behaviours during the first 30s of stimulus minus the count of pointing behaviours during baseline
ConcernDur	Duration (in seconds) of concern facial expressions during the first 30s of stimulus minus the duration of facial concern during baseline
OtherNegFacialDur	Duration (in seconds) of other negative facial expressions during the first 30s of stimulus minus the duration of other negative facial expressions during baseline
HumidityRange	Range of humidity variation during the session
TempRange	Range of temperature variation (in degrees Celsius) during the session
